# Supplementary material for: Travel-Associated Vibrio cholerae O1 El Tor, Russia
Source: Emerg Infect Dis. 2016 Nov;22(11):2006–8. doi: 10.3201/eid2211.151727 (PMC5088018; doi:10.3201/eid2211.151727)
Supplement: Technical Appendix 2 — List of Vibrio cholerae O1 El Tor genomes used in this study. [file 15-1727-Techapp-s2.xlsx]

## Sheet: Sheet 1
	Technical Appendix 2. List of Vibrio cholerae O1 El Tor genomes used in this study.
	n - no data available
	C - clinical
	OGET - Ogawa El Tor
	INET - Inaba El Tor
	#	Strain	Geographical Origin	Collection_date (dd/mm/yyyy)	Serotype	Isolation source	BioSample	Genebank/SRA number	Reference
	1	CIRS101	Bangladesh, Dhaka	2002	O1 INET	C	SAMN02393814	ACVW00000000	Grim et al, 2010
	2	3500-05	India	2005	O1 INET	C	SAMN01941020	SRX249663	Reimer et al, 2012
	3	2011EL-1938	Orissa, India	2009	O1 OGET	C	SAMN01940999	SRX298898	Katz et al, 2013
	4	2011EL-1939	Sundarban, West Bengal, India	2009	O1 OGET	C	SAMN01941000	SRX298922	Katz et al, 2013
	5	2009V-1096	India	2009	O1 INET	C	SAMN01941011	SRX249431	Reimer et al, 2012
	6	hc-40a1	Arcahaie, Ouest, Haiti	2010	O1 OGET	C	SAMN00222983	SRX049121	Hasan et al, 2012
	7	hc-72a2	Arcahaie, Ouest, Haiti	2010	O1 OGET	C	SAMN00262576	SRX059699	Hasan et al, 2012
	8	hc-06a1	Saint-Marc, Artibonite , Haiti	2010	O1 OGET	C	SAMN00262219	SRX059318	Hasan et al, 2012
	9	hc-19a1	Saint-Marc, Artibonite , Haiti	2010	O1 OGET	C	SAMN00262260	SRX059383	Hasan et al, 2012
	10	hc-21a1	Saint-Marc, Artibonite , Haiti	2010	O1 OGET	C	SAMN00262263	SRX059386	Hasan et al, 2012
	11	hc-22a1	Saint-Marc, Artibonite , Haiti	2010	O1 OGET	C	SAMN00262257	SRX059380	Hasan et al, 2012
	12	hc-23a1	Bassin Bleu, Nord-Ouest, Haiti	2010	O1 OGET	C	SAMN00222984	SRX049122	Hasan et al, 2012
	13	hc-7a1	Dessalines, Artibonite, Haiti	2010	O1 OGET	C	SAMN00262232	SRX059355	Hasan et al, 2012
	14	hcuf01	Saint-Marc, Artibonite, Haiti	2010	O1 OGET	C	SAMN00222978	SRX049116	Hasan et al, 2012
	15	hfu-02	Saint-Marc, Artibonite, Haiti	2010	O1 OGET	C	SAMN00249595	SRX049143	Hasan et al, 2012
	16	hc-38a1	Croix-des-Bouquets, Ouest, Haiti	2010	O1 OGET	C	SAMN00249593	SRX049128	Hasan et al, 2012
	17	hc-28a1	Gonaïves, Ouest, Haiti	2010	O1 OGET	C	SAMN00262252	SRX059375	Hasan et al, 2012
	18	hc-70a1	Montrouis, Ouest, Haiti	2010	O1 OGET	C	SAMN00249594	SRX049129	Hasan et al, 2012
	19	hc-32a1	Port-au-Prince, Ouest , Haiti	2010	O1 OGET	C	SAMN00262264	SRX059387	Hasan et al, 2012
	20	hc-33a2	Port-au-Prince, Ouest , Haiti	2010	O1 OGET	C	SAMN00262261	SRX059384	Hasan et al, 2012
	21	hc-43a1	Port-au-Prince, Ouest, Haiti	2010	O1 OGET	C	SAMN00249591	SRX049126	Hasan et al, 2012
	22	hc-48a1	Port-au-Prince, Ouest, Haiti	2010	O1 OGET	C	SAMN00249596	SRX049144	Hasan et al, 2012
	23	hc-48b2	Port-au-Prince, Ouest, Haiti	2010	O1 OGET	C	SAMN00262259	SRX059382	Hasan et al, 2012
	24	hc-49a2	Port-au-Prince, Ouest, Haiti	2010	O1 OGET	C	SAMN00222982	SRX049120	Hasan et al, 2012
	25	hc-62a1	Port-au-Prince, Ouest, Haiti	2010	O1 OGET	C	SAMN00722988	SRX098262	Hasan et al, 2012
	26	hc-64a1	Port-au-Prince, Ouest, Haiti	2010	O1 OGET	C	SAMN00262231	SRX059354	Hasan et al, 2012
	27	hc-65a1	Port-au-Prince, Ouest, Haiti	2010	O1 OGET	C	SAMN00262226	SRX059324	Hasan et al, 2012
	28	hc-67a1	Port-au-Prince, Ouest, Haiti	2010	O1 OGET	C	SAMN00262235	SRX059358	Hasan et al, 2012
	29	hc-68a1	Port-au-Prince, Ouest, Haiti	2010	O1 OGET	C	SAMN00262236	SRX059359	Hasan et al, 2012
	30	hc-71a1	Port-au-Prince, Ouest, Haiti	2010	O1 OGET	C	SAMN00262233	SRX059356	Hasan et al, 2012
	31	hc-80a1	Port-au-Prince, Ouest, Haiti	2010	O1 OGET	C	SAMN00262234	SRX059357	Hasan et al, 2012
	32	hc-81a1	Port-au-Prince, Ouest, Haiti	2010	O1 OGET	C	SAMN00262228	SRX059326	Hasan et al, 2012
	33	cp1048	Bangladesh	2010	O1 OGET	C	SAMN00622022	SRX067350	Hasan et al, 2012
	34	2010EL-1749	Cameroon	2010	O1 OGET	C	SAMN01941012	SRX249463	Reimer et al, 2012
	35	2011EL-1941	Kolkata, West Bengal, India	2010	O1 OGET	C	SAMN01941002	SRX298945	Katz et al, 2013
	36	2012V-1001	United States (Travel to Benin)	2011	O1 OGET	C	SAMN01941003	SRX298948	Katz et al, 2013
	37	RND19188	Russia, Moscow, travel to India	2010-06-09	O1 OGET	C	SAMN02693470	SRX497593	this study
	38	RND19187	Russia, Moscow, travel to India	2010-06-09	O1 OGET	C	SAMN02697040	SRX498647	this study
	39	RND19191	Russia, Moscow, travel to India	2010-07-02	O1 OGET	C	SAMN02691893	SRX495689	this study
	40	RND6878	Russia, Moscow region, travel to India	2012-07-08	O1 OGET	C	SAMN02693471	SRX497591	this study
	41	vc-14	Banke district, Nepalgunj municipality, ward 5	2010-08-01	O1 OGET	C	SAMN00632108	SRX082939	Hendriksen et al, 2011
	42	vc-6	Banke district, Nepalgunj municipality, ward 4	2010-08-01	O1 OGET	C	SAMN00632100	SRX082837	Hendriksen et al, 2011
	43	vc-15	Dang Deokhuri district, Narayanpur VDC, ward 5	2010-08-08	O1 OGET	C	SAMN00632109	SRX082940	Hendriksen et al, 2011
	44	vc-19	Kathmandu district, Kathmandu city	2010-08-15	O1 OGET	C	SAMN00632113	SRX082944	Hendriksen et al, 2011
	45	vc-25	Rupandehi district, Butawal municipality	2010-08-30	O1 OGET	C	SAMN00632117	SRX082948	Hendriksen et al, 2011
	46	vc-26	Rupandehi district, Butawal municipality	2010-08-30	O1 OGET	C	SAMN00632118	SRX082949	Hendriksen et al, 2011
	47	vc-18	Banke district, Nepalgunj municipality	2010-08-31	O1 OGET	C	SAMN00632112	SRX082943	Hendriksen et al, 2011
	48	2010EL-1786	St. Marc Hospital, Artibonite, Haiti	2010-10-19	O1 OGET	C	SAMN00138236	SRX031665/CP003069-70	Reimer et al, 2012
	49	2010EL-1795	St. Marc Hospital, Artibonite, Haiti	2010-10-19	O1 OGET	C	SAMN01940979	SRX248280	Katz et al, 2013
	50	2010EL-1961	Centre, Haiti	2010-10-19	O1 OGET	C	SAMN01941004	SRX249464	Reimer et al, 2012
	51	2010EL-1792	St. Marc Hospital, Artibonite, Haiti	2010-10-20	O1 OGET	C	SAMN00138733	SRX032204	Reimer et al, 2012
	52	2010EL-1787	St. Marc Hospital, Artibonite, Haiti	2010-10-20	O1 OGET	C	SAMN01940976	SRX248208	Katz et al, 2013
	53	2010EL-1788	St. Marc Hospital, Artibonite, Haiti	2010-10-20	O1 OGET	C	SAMN01940977	SRX248274	Katz et al, 2013
	54	2010EL-1791	St. Marc Hospital, Artibonite, Haiti	2010-10-20	O1 OGET	C	SAMN01940978	SRX248275	Katz et al, 2013
	55	2010EL-1798	St. Nicholas Hospital, Artibonite, Haiti	2010-10-21	O1 OGET	C	SAMN00138732	SRX032202	Katz et al, 2013
	56	2010EL-1801	St. Nicholas Hospital, Artibonite, Haiti	2010-10-21	O1 OGET	C	SAMN01940982	SRX249014	Katz et al, 2013
	57	2010EL-2010N	Ouest, Haiti	2010-11-03	O1 OGET	C	SAMN01941005	SRX249466	Reimer et al, 2012
	58	2010EL-2010H	Ouest, Haiti	2010-11-03	O1 OGET	C	SAMN01941006	SRX249465	Reimer et al, 2012
	59	2010EL-2026	Bon Samaritain Hospital, Cazale, Ouest, Haiti	2010-11-09	O1 OGET	C	SAMN01940983	SRX249015	Reimer et al, 2012
	60	2011EL-1089	Sud, Haiti	2010-11-27	O1 OGET	C	SAMN01941007	SRX249468	Reimer et al, 2012
	61	2011EL-1133	Nord-Ouest, Haiti	2011-01-26	O1 OGET	C	SAMN01941008	SRX249469	Reimer et al, 2012
	62	2011V-1021	Dominican Republic	2011-01-30	O1 OGET	C	SAMN01941009	SRX249662	Katz et al, 2013
	63	2011EL-1300	Cholera Treatment Center, Les Cayes, Sud, Haiti	2011-02-12	O1 OGET	C	SAMN01940984	SRX249313	Katz et al, 2013
	64	2011EL-1818	Cholera Treatment Center, Tabarre, Ouest, Haiti	2011-06-06	O1 OGET	C	SAMN01940985	SRX249314	Katz et al, 2013
	65	2011EL-1841	Medecins Sans Frontieres, Carrefour, Ouest, Haiti	2011-06-09	O1 OGET	C	SAMN01940986	SRX249334	Katz et al, 2013
	66	2011EL-2314H	Aquin, Sud, Haiti	2011-09-02	O1 OGET	C	SAMN01940987	SRX249335	Katz et al, 2013
	67	2011EL-2315	Aquin, Sud, Haiti	2011-09-02	O1 OGET	C	SAMN01940988	SRX249353	Katz et al, 2013
	68	2011EL-2316	Aquin, Sud, Haiti	2011-09-02	O1 OGET	C	SAMN01940989	SRX249364	Katz et al, 2013
	69	2011EL-2318	Gonaives, Artibonite, Haiti	2011-09-12	O1 OGET	C	SAMN01940991	SRX249366	Katz et al, 2013
	70	2011EL-2317	Gonaives, Artibonite, Haiti	2011-09-20	O1 OGET	C	SAMN01940990	SRX249365	Katz et al, 2013
	71	2011EL-2320	Gonaives, Artibonite, Haiti	2011-10-11	O1 OGET	C	SAMN01940993	SRX249390	Katz et al, 2013
	72	2011EL-2321	Cholera Treatment Center, Oriani, Ouest, Haiti	2011-10-12	O1 OGET	C	SAMN01940994	SRX249393	Katz et al, 2013
	73	2011EL-2322	Centre Hospitalier de Pernier, Pernier, Ouest, Haiti	2011-10-12	O1 OGET	C	SAMN01940995	SRX249394	Katz et al, 2013
	74	2012EL-1410	Artibonite, Haiti	2012-03-13	O1 INET	C	SAMN01940997	SRX249408	Katz et al, 2013
	75	2012V-1060	Florida, United States (Travel to Saint-Marc, Artibonite, Haiti)	2012-06-11	NAG	C	SAMN01940998	SRX249409	Katz et al, 2013
