# Supplementary material for: Travel-Associated Vibrio cholerae O1 El Tor, Russia
Source: Emerg Infect Dis. 2016 Nov;22(11):2006–8. doi: 10.3201/eid2211.151727 (PMC5088018; doi:10.3201/eid2211.151727)
Supplement: Technical Appendix 3 — Comparison of Vibrio pathogenic islands 1 and 2, Vibrio seventh pandemic islands I and II, and integrative and conjugative element genomic islands to the 2010EL-1786 genome based on open reading frame similarity. [file 15-1727-Techapp-s3.xlsx]

## Sheet: Sheet1
Technical Appendix 3. Comparison of Vibrio pathogenic islands 1 and 2, Vibrio seventh pandemic islands I and II, and integrative and conjugative element genomic islands to the 2010EL-1786 genome based on open reading frame similarity
	* - This open reading frame (ORF) has several copies in genome
	† - reference genome
ORF index number in genomic region	Name of genomic region	ORF name	2010EL-1786†	VC-26	VC-14	VC-25	RND19191	RND6878	CIRS101	RND19188	RND19187	N16961
1	VPI-1	Vch1786_I0315	100	100	100	100	100	100	100	100	100	100
2	VPI-1	Vch1786_I0316	100	100	100	100	100	100	100	100	100	100
3	VPI-1	Vch1786_I0317	100	100	100	100	100	100	100	100	100	100
4	VPI-1	Vch1786_I0318	100	100	100	100	100	100	100	100	100	100
5	VPI-1	Vch1786_I0319	100	100	100	100	100	100	100	100	100	100
6	VPI-1	Vch1786_I0320	100	100	100	100	100	100	100	100	100	100
7	VPI-1	Vch1786_I0321	100	100	100	100	100	100	100	100	100	100
8	VPI-1	Vch1786_I0322	100	100	100	100	100	100	100	100	100	100
9	VPI-1	Vch1786_I0323	100	100	100	100	100	100	100	100	100	100
10	VPI-1	Vch1786_I0324	100	100	100	100	100	100	100	100	100	100
11	VPI-1	Vch1786_I0325	100	100	100	100	100	100	100	100	100	100
12	VPI-1	Vch1786_I0326	100	100	100	100	100	100	100	100	100	100
13	VPI-1	Vch1786_I0327	100	100	100	100	100	100	100	100	100	100
14	VPI-1	Vch1786_I0328	100	100	100	100	100	100	100	100	98.72	99.98
15	VPI-1	Vch1786_I0329	100	100	100	100	100	100	100	100	100	100
16	VPI-1	Vch1786_I0330	100	100	100	100	100	100	100	100	100	100
17	VPI-1	Vch1786_I0331	100	100	100	100	100	100	100	100	100	100
18	VPI-1	Vch1786_I0332	100	100	100	100	100	100	100	100	100	100
19	VPI-1	Vch1786_I0333	100	100	100	100	100	100	100	99.76	100	100
20	VPI-1	Vch1786_I0334	100	100	100	100	100	100	100	100	100	99.85
21	VPI-1	Vch1786_I0335	100	100	100	100	100	100	100	100	100	100
22	VPI-1	Vch1786_I0336	100	100	100	100	100	100	100	100	100	100
23	VPI-1	Vch1786_I0337	100	100	100	100	100	100	100	99.86	100	100
24	VPI-1	Vch1786_I0338	100	100	100	100	100	100	99.78	100	100	100
25	VPI-1	Vch1786_I0339	100	100	100	100	100	100	100	100	100	100
26	VPI-1	Vch1786_I0340	100	100	100	100	100	100	100	100	100	100
27	VPI-1	Vch1786_I0341	100	100	100	100	100	100	100	100	100	100
28	VPI-1	Vch1786_I0342	100	100	100	100	100	100	100	100	100	100
29	VPI-1	Vch1786_I0343	100	100	100	100	100	100	100	100	100	100
30	VPI-1	Vch1786_I0344	100	100	100	100	100	100	100	100	100	100
31	VPI-1	Vch1786_I0345	100	100	100	100	100	100	100	100	100	100
32	VPI-1	Vch1786_I0346	100	100	100	100	100	100	100	100	100	100
33	VPI-1	Vch1786_I0347	100	100	100	100	100	100	100	100	100	100
34	VPI-1	Vch1786_I0348	100	100	100	100	100	100	100	100	100	100
35	VPI-1	Vch1786_I0349	100	100	100	100	100	100	100	100	100	100
36	VPI-1	Vch1786_I0350	100	100	100	100	100	100	100	100	100	100
37	VPI-1	Vch1786_I0351	100	100	100	100	100	100	100	100	100	100
38	VPI-1	Vch1786_I0352	100	100	100	100	100	100	100	100	100	100
39	VPI-1	Vch1786_I0353	100	100	100	100	100	100	100	100	100	100
1	VPI-2	Vch1786_I1251	100	100	100	100	100	100	100	100	100	100
2	VPI-2	Vch1786_I1252	100	100	100	100	100	100	100	100	100	100
3	VPI-2	Vch1786_I1253	100	100	100	100	100	100	100	100	100	100
4	VPI-2	Vch1786_I1254	100	100	100	100	100	100	100	100	100	100
5	VPI-2	Vch1786_I1255	100	100	100	100	100	100	100	100	100	99.97
6	VPI-2	Vch1786_I1256	100	100	100	100	100	100	100	100	100	100
7	VPI-2	Vch1786_I1257	100	100	100	100	100	100	100	100	100	100
8	VPI-2	Vch1786_I1258	100	100	100	100	100	100	100	100	100	99.95
9	VPI-2	Vch1786_I1259	100	100	100	100	100	100	100	100	100	100
10	VPI-2	Vch1786_I1260	100	100	100	100	100	100	100	100	100	100
11	VPI-2	Vch1786_I1261	100	100	100	100	100	100	100	100	100	100
12	VPI-2	Vch1786_I1262	100	100	100	100	100	100	100	100	100	100
13	VPI-2	Vch1786_I1263	100	100	100	100	100	100	100	100	100	100
14	VPI-2	Vch1786_I1264	100	100	100	100	100	100	100	100	100	100
15	VPI-2	Vch1786_I1265	100	100	100	100	100	100	100	100	100	100
16	VPI-2	Vch1786_I1266	100	100	100	100	100	100	100	100	100	100
17	VPI-2	Vch1786_I1267	100	100	100	100	100	100	100	100	100	100
18	VPI-2	Vch1786_I1268	100	100	100	100	100	100	100	100	100	100
19	VPI-2	Vch1786_I1269	100	100	100	100	100	100	100	100	100	100
20	VPI-2	Vch1786_I1270	100	100	100	100	100	100	100	100	100	100
21	VPI-2	Vch1786_I1271	100	100	100	100	100	100	100	100	100	100
22	VPI-2	Vch1786_I1272	100	100	100	100	100	100	100	100	100	100
23	VPI-2	Vch1786_I1273	100	100	100	100	100	100	100	100	100	100
24	VPI-2	Vch1786_I1274	100	100	100	100	100	100	100	100	100	100
25	VPI-2	Vch1786_I1275	100	100	100	100	100	100	100	100	100	100
26	VPI-2	Vch1786_I1276	100	100	100	100	100	100	100	100	100	100
27	VPI-2	Vch1786_I1277	100	100	100	100	100	100	100	100	100	100
28	VPI-2	Vch1786_I1278	100	100	100	100	100	100	100	100	100	100
29	VPI-2	Vch1786_I1279	100	100	100	100	100	100	100	100	100	100
30	VPI-2	Vch1786_I1280	100	100	100	100	100	100	100	100	100	100
31	VPI-2	Vch1786_I1281*	100	-	100	100	-	100	-	100	100	100
32	VPI-2	Vch1786_I1282*	100	-	4.58	4.58	-	1.37	33.45	100	100	100
33	VPI-2	Vch1786_I1283*	100	-	-	-	-	-	100	100	99.03	100
34	VPI-2	Vch1786_I1284*	100	99.71	99.71	99.71	98.66	98.66	99.71	99.71	98.66	99.71
35	VPI-2	Vch1786_I1285	100	100	100	100	100	100	100	100	100	100
36	VPI-2	Vch1786_I1286	100	100	100	100	100	100	100	100	100	100
37	VPI-2	Vch1786_I1287	100	100	100	100	100	100	100	100	100	100
38	VPI-2	Vch1786_I1288	100	100	100	100	100	100	100	100	100	100
39	VPI-2	Vch1786_I1289	100	100	100	100	100	100	100	100	100	100
40	VPI-2	Vch1786_I1290	100	100	100	100	100	100	100	100	100	100
41	VPI-2	Vch1786_I1291	100	100	100	100	100	100	100	100	100	100
42	VPI-2	Vch1786_I1292	100	100	100	100	100	100	100	100	100	100
43	VPI-2	Vch1786_I1293	100	100	100	100	100	100	100	100	100	100
44	VPI-2	Vch1786_I1294	100	100	100	100	100	100	100	100	100	100
45	VPI-2	Vch1786_I1295	100	100	100	100	100	100	100	100	100	100
46	VPI-2	Vch1786_I1296	100	100	100	100	100	100	100	100	100	100
47	VPI-2	Vch1786_I1297	100	100	100	100	100	100	100	100	100	100
48	VPI-2	Vch1786_I1298	100	100	100	100	100	100	100	100	100	100
49	VPI-2	Vch1786_I1299	100	100	100	100	100	100	100	100	100	100
50	VPI-2	Vch1786_I1300	100	100	100	100	100	100	100	100	100	100
51	VPI-2	Vch1786_I1301	100	100	100	100	100	100	100	100	100	100
52	VPI-2	Vch1786_I1302	100	100	100	100	100	100	100	100	100	100
53	VPI-2	Vch1786_I1303	100	100	100	100	100	100	100	100	100	100
54	VPI-2	Vch1786_I1304	100	100	100	100	100	100	100	100	100	100
55	VPI-2	Vch1786_I1305	100	100	100	100	100	100	100	100	100	100
1	VSP-I	Vch1786_I2458	100	100	100	100	100	100	100	100	100	100
2	VSP-I	Vch1786_I2459	100	100	100	100	100	100	100	100	100	100
3	VSP-I	Vch1786_I2460	100	100	100	100	100	100	100	100	100	100
4	VSP-I	Vch1786_I2461	100	100	100	100	100	100	100	100	100	100
5	VSP-I	Vch1786_I2462	100	100	100	100	100	100	100	100	100	100
6	VSP-I	Vch1786_I2463	100	100	100	100	100	100	100	100	100	100
7	VSP-I	Vch1786_I2464	100	100	100	100	100	100	100	100	100	99.94
8	VSP-I	Vch1786_I2465	100	100	100	100	100	100	100	100	100	100
9	VSP-I	Vch1786_I2466	100	100	100	100	100	100	100	100	100	100
10	VSP-I	Vch1786_I2467	100	100	100	100	100	100	100	100	100	100
11	VSP-I	Vch1786_I2468	100	100	100	100	100	100	100	100	100	100
12	VSP-I	Vch1786_I2469	100	100	100	100	100	100	100	100	100	100
1	VSP-II	Vch1786_I2811	100	100	100	100	100	100	100	100	100	100
2	VSP-II	Vch1786_I2812	100	100	100	100	100	100	100	100	100	100
3	VSP-II	Vch1786_I2813	100	100	100	100	100	100	100	100	100	100
4	VSP-II	Vch1786_I2814	100	100	100	100	100	100	100	100	100	100
5	VSP-II	Vch1786_I2815*	100	4.93	4.93	4.93	1.37	1.37	99.66	1.37	1.37	-
6	VSP-II	Vch1786_I2816*	100	-	-	-	-	-	100	-	-	-
7	VSP-II	Vch1786_I2817	100	100	100	100	100	100	100	100	100	99.87
8	VSP-II	Vch1786_I2818	100	100	100	100	100	100	100	100	100	100
9	VSP-II	Vch1786_I2819	100	100	100	100	100	100	100	100	100	100
10	VSP-II	Vch1786_I2820	100	100	100	100	100	100	100	100	100	100
11	VSP-II	Vch1786_I2821	100	100	100	100	100	100	100	100	100	100
12	VSP-II	Vch1786_I2822	100	100	100	100	100	100	100	100	100	100
1	SXT-ICE	Vch1786_I0069	100	100	100	100	100	100	100	100	100	74.75
2	SXT-ICE	Vch1786_I0070	100	100	100	100	100	100	100	100	100	-
3	SXT-ICE	Vch1786_I0071	100	100	100	100	100	100	100	100	100	-
4	SXT-ICE	Vch1786_I0072	100	100	100	100	100	100	100	100	100	-
5	SXT-ICE	Vch1786_I0073	100	100	100	100	100	100	100	100	100	-
6	SXT-ICE	Vch1786_I0074	100	100	100	100	100	100	100	100	100	-
7	SXT-ICE	Vch1786_I0075	100	100	100	100	100	100	100	100	100	-
8	SXT-ICE	Vch1786_I0076	100	100	100	100	100	100	100	100	100	-
9	SXT-ICE	Vch1786_I0077*	100	100	100	100	100	98.65	100	98.65	98.65	-
10	SXT-ICE	Vch1786_I0078*	100	100	62.83	62.83	100	61.7	100	61.7	61.7	-
11	SXT-ICE	Vch1786_I0079*	100	76.24	100	100	74.16	74.16	100	100	100	-
12	SXT-ICE	Vch1786_I0080	100	100	100	100	100	100	100	100	100	-
13	SXT-ICE	Vch1786_I0081	100	100	100	100	100	100	100	100	100	-
14	SXT-ICE	Vch1786_I0082	100	100	100	100	100	100	99.67	100	100	-
15	SXT-ICE	Vch1786_I0083*	100	100	34.26	34.26	100	100	100	28.52	28.52	-
16	SXT-ICE	Vch1786_I0084	100	100	100	100	100	100	100	100	100	-
17	SXT-ICE	Vch1786_I0085	100	100	100	100	100	100	100	100	100	-
18	SXT-ICE	Vch1786_I0086	100	100	100	100	100	100	100	100	100	-
19	SXT-ICE	Vch1786_I0087*	100	-	100	96.05	4.13	100	100	100	100	-
20	SXT-ICE	Vch1786_I0088*	100	-	100	-	100	100	100	100	100	-
21	SXT-ICE	Vch1786_I0089	100	-	0.2	-	100	100	100	100	100	-
22	SXT-ICE	Vch1786_I0090	100	-	-	-	100	100	100	100	100	-
23	SXT-ICE	Vch1786_I0091	100	-	-	-	100	100	100	100	100	-
24	SXT-ICE	Vch1786_I0092	100	-	-	-	100	100	100	100	100	-
25	SXT-ICE	Vch1786_I0093	100	-	-	-	100	100	100	100	100	-
26	SXT-ICE	Vch1786_I0094	100	-	-	-	100	100	100	100	100	-
27	SXT-ICE	Vch1786_I0095	100	-	-	-	100	100	100	100	100	-
28	SXT-ICE	Vch1786_I0096	100	-	-	-	100	100	100	100	100	-
29	SXT-ICE	Vch1786_I0097	100	-	-	-	100	100	100	100	100	-
30	SXT-ICE	Vch1786_I0098	100	-	-	-	100	100	100	100	100	-
31	SXT-ICE	Vch1786_I0099	100	-	-	-	100	100	99.96	100	100	-
32	SXT-ICE	Vch1786_I0100	100	-	-	-	100	100	100	100	100	-
33	SXT-ICE	Vch1786_I0101	100	-	-	-	100	100	100	100	100	-
34	SXT-ICE	Vch1786_I0102	100	-	-	-	100	100	100	100	100	-
35	SXT-ICE	Vch1786_I0103	100	81.13	81.13	81.13	100	100	100	100	100	-
36	SXT-ICE	Vch1786_I0104	100	100	100	100	100	100	100	100	100	-
37	SXT-ICE	Vch1786_I0105	100	100	100	100	100	100	100	100	100	-
38	SXT-ICE	Vch1786_I0106	100	100	100	100	100	100	100	100	100	-
39	SXT-ICE	Vch1786_I0107	100	100	100	100	100	100	100	100	100	-
40	SXT-ICE	Vch1786_I0108	100	100	100	100	100	100	100	100	100	-
41	SXT-ICE	Vch1786_I0109	100	100	100	100	100	100	100	100	100	-
42	SXT-ICE	Vch1786_I0110	100	100	100	100	99.84	100	100	100	100	-
43	SXT-ICE	Vch1786_I0111	100	100	100	100	100	100	100	100	100	-
44	SXT-ICE	Vch1786_I0112	100	100	100	100	100	100	100	100	100	-
45	SXT-ICE	Vch1786_I0113	100	100	100	100	100	100	100	100	100	-
46	SXT-ICE	Vch1786_I0114	100	100	100	100	100	100	100	100	100	-
47	SXT-ICE	Vch1786_I0115	100	100	100	100	100	100	100	100	100	-
48	SXT-ICE	Vch1786_I0116	100	100	100	100	100	100	100	100	100	-
49	SXT-ICE	Vch1786_I0117	100	100	100	100	100	100	100	100	100	-
50	SXT-ICE	Vch1786_I0118	100	100	100	100	100	100	100	100	100	-
51	SXT-ICE	Vch1786_I0119	100	100	100	100	100	100	100	100	100	-
52	SXT-ICE	Vch1786_I0120	100	100	100	100	100	100	100	100	100	-
53	SXT-ICE	Vch1786_I0121	100	100	100	100	100	100	100	100	100	-
54	SXT-ICE	Vch1786_I0122	100	100	100	100	100	100	100	100	100	-
55	SXT-ICE	Vch1786_I0123	100	100	100	100	100	100	100	100	100	-
56	SXT-ICE	Vch1786_I0124	100	100	100	100	100	100	100	99.94	100	-
57	SXT-ICE	Vch1786_I0125	100	100	100	100	100	100	100	100	100	-
58	SXT-ICE	Vch1786_I0126	100	100	100	100	100	100	100	99.93	99.93	-
59	SXT-ICE	Vch1786_I0127	100	100	100	100	100	100	100	100	100	-
60	SXT-ICE	Vch1786_I0128	100	100	100	100	100	100	100	100	100	-
61	SXT-ICE	Vch1786_I0129	100	100	100	100	100	100	100	100	100	-
62	SXT-ICE	Vch1786_I0130	100	100	100	100	100	100	100	100	100	-
63	SXT-ICE	Vch1786_I0131	100	100	100	100	100	100	100	100	100	-
64	SXT-ICE	Vch1786_I0132	100	100	100	100	100	100	100	100	100	-
65	SXT-ICE	Vch1786_I0133	100	100	100	100	100	100	100	100	100	-
66	SXT-ICE	Vch1786_I0134	100	100	100	100	100	100	100	100	100	-
67	SXT-ICE	Vch1786_I0135	100	100	100	100	100	100	100	100	100	-
68	SXT-ICE	Vch1786_I0136	100	100	100	100	100	100	100	100	100	-
69	SXT-ICE	Vch1786_I0137	100	100	100	100	100	100	100	100	100	-
70	SXT-ICE	Vch1786_I0138	100	100	100	100	100	100	100	100	100	-
71	SXT-ICE	Vch1786_I0139	100	100	100	100	100	100	100	99.94	100	-
72	SXT-ICE	Vch1786_I0140	100	100	100	100	100	100	100	100	100	-
73	SXT-ICE	Vch1786_I0141	100	100	100	100	100	100	100	100	100	-
74	SXT-ICE	Vch1786_I0142	100	100	100	100	100	100	100	100	100	-
75	SXT-ICE	Vch1786_I0143	100	100	100	100	100	100	100	100	100	-
76	SXT-ICE	Vch1786_I0144	100	100	100	100	100	100	100	100	100	-
77	SXT-ICE	Vch1786_I0145	100	100	100	100	100	100	100	100	100	-
78	SXT-ICE	Vch1786_I0146	100	100	100	100	100	100	100	100	100	-
79	SXT-ICE	Vch1786_I0147	100	100	100	100	100	100	100	100	100	-
80	SXT-ICE	Vch1786_I0148	100	100	100	100	100	100	-	100	100	-
81	SXT-ICE	Vch1786_I0149	100	100	100	100	100	100	100	100	100	-
82	SXT-ICE	Vch1786_I0150	100	100	100	100	100	100	100	100	100	-
83	SXT-ICE	Vch1786_I0151	100	100	100	100	100	100	100	100	100	-
84	SXT-ICE	Vch1786_I0152	100	100	100	100	100	100	100	100	100	-
85	SXT-ICE	Vch1786_I0153	100	100	100	100	100	100	100	100	100	-
86	SXT-ICE	Vch1786_I0154	100	100	100	100	100	100	100	100	100	-
87	SXT-ICE	Vch1786_I0155	100	100	100	100	100	100	100	100	100	-
88	SXT-ICE	Vch1786_I0156	100	100	100	100	100	100	100	100	100	-
89	SXT-ICE	Vch1786_I0157	100	100	100	100	100	100	100	100	100	-
90	SXT-ICE	Vch1786_I0158	100	100	100	100	100	100	100	100	100	-
91	SXT-ICE	Vch1786_I0159	100	100	100	100	100	100	100	100	100	-
92	SXT-ICE	Vch1786_I0160	100	100	100	100	100	100	100	100	100	-
93	SXT-ICE	Vch1786_I0161	100	100	100	100	100	100	100	100	100	97.04
